# Supplementary material for: Staphylococcus caledonicus sp. nov. and Staphylococcus canis sp. nov. isolated from healthy domestic dogs
Source: Int J Syst Evol Microbiol. 2021 Jul 23;71(7):004878. doi: 10.1099/ijsem.0.004878 (PMC8489841; doi:10.1099/ijsem.0.004878)
Supplement: Supplementary material 1 [file ijsem-71-4878-s001.xlsx]

## Sheet: Sheet1
Type strains and genome accessions included in analysis
Preferred name	Deposit	Authority	Base pairs	Percent G+C	Biosample accession	Assembly accession
Staphylococcus agnetis	DSM 23656	Taponen et al. 2012	2491186	35.63	SAMN05978028	GCF_002901865
Staphylococcus argensis	DSM 29875	Heß and Gallert 2015	2451913	38.89	SAMN06177167	GCF_002902305
Staphylococcus argenteus	MSHR1132	Tong et al. 2015	2787636	32.35	SAMEA2272597	GCA_000236925
Staphylococcus arlettae	NCTC 12413	Schleifer et al. 1985	2664285	33.48	SAMN06177163	GCF_002902345
Staphylococcus aureus	DSM 20231	Rosenbach 1884 emend. Madhaiyan et al. 2020	2782562	32.84	SAMN03651231	GCA_001027105
Staphylococcus auricularis	DSM 20609	Kloos and Schleifer 1983	2201708	37.26	SAMN04158717	GCA_001500315
Staphylococcus borealis	51-48	Pain et al. 2020	2797948	33.75	SAMN15197055	GCA_013345165
Staphylococcus caeli	82B	MacFadyen et al. 2019	2702282	33.29	SAMEA2297795	GCA_900097965
Staphylococcus capitis	NCTC 11045	Kloos and Schleifer 1975	2434183	32.68	SAMN06177166	GCF_002902325
Staphylococcus caprae	NCTC 12196	Devriese et al. 1983 emend. Kawamura et al. 1998	2606700	33.51	SAMN05977978	GCF_002902725
Staphylococcus carnosus	NCTC 13825	Schleifer and Fischer 1982 emend. Madhaiyan et al. 2020	2576833	34.65	SAMEA4364213	GCA_900458435
Staphylococcus casei	DSM 15096	(Place et al. 2003) Madhaiyan et al. 2020	2870995	33.04	SAMN05978008	GCF_002902445
Staphylococcus chromogenes	NCTC 10530	(Devriese et al. 1978) Hájek et al. 1987	2276641	36.63	SAMN05978023	GCF_002901945
Staphylococcus coagulans	DSM 6628	(Igimi et al. 1990) Madhaiyan et al. 2020	2443317	35.84	SAMN05978020	GCF_002901995
Staphylococcus cohnii	NCTC 11041	Schleifer and Kloos 1975	2636969	32.23	SAMN06177162	GCF_002902365
Staphylococcus condimenti	DSM 11674	Probst et al. 1998	2659676	34.71	SAMN04599314	GCA_001618885
Staphylococcus cornubiensis	NW1	Murray et al. 2018	2635564	37.24	SAMEA104055222	GCA_900183575
Staphylococcus croceilyticus	CCUG 62728	(Pantůček et al. 2013) Madhaiyan et al. 2020	2380283	33.35	SAMN05977997	GCF_002902575
Staphylococcus debuckii	SDB 2975	Naushad et al. 2019	2691850	36.59	SAMN07634888	GCA_003718735
Staphylococcus delphini	NCTC 12225	Varaldo et al. 1988	2750307	37.72	SAMN05977975	GCF_002902785
Staphylococcus devriesei	CCUG 58238	Supré et al. 2010	2379863	33.27	SAMN05977994	GCF_002902625
Staphylococcus edaphicus	CCM 8730	Pantůček et al. 2018	2687658	33.25	SAMN06127798	GCA_002614725
Staphylococcus epidermidis	JCM 2414	(Winslow and Winslow 1908) Evans 1916	2302683	32.11	SAMD00000465	GCA_001310935
Staphylococcus equorum	NCTC 12414	Schleifer et al. 1985 emend. Jeong et al. 2013	2758007	33.11	SAMEA103980427	GCA_900458565
Staphylococcus felis	DSM 7377	Igimi et al. 1989	2408386	35.09	SAMN05977991	GCF_002902185
Staphylococcus gallinarum	DSM 20610	Devriese et al. 1983	3171720	33.02	SAMN03278263	GCA_000875895
Staphylococcus haemolyticus	NCTC 11042	Schleifer and Kloos 1975	2471714	32.69	SAMN06177164	GCF_002901805
Staphylococcus hominis	NCTC 11320	Kloos and Schleifer 1975 emend. Kloos et al. 1998	2203897	31.38	SAMN06177160	GCF_002901845
Staphylococcus hyicus	ATCC 11249	(Sompolinsky 1953) Devriese et al. 1978	2472129	35.58	SAMN02863110	GCA_000816085
Staphylococcus intermedius	NCTC 11048	Hájek 1976	2737135	37.31	SAMEA2272193	GCA_000308095
Staphylococcus kloosii	NCTC 12415	Schleifer et al. 1985	2607817	32.88	SAMN05978015	GCF_002902055
Staphylococcus lugdunensis	NCTC 12217	Freney et al. 1988	2518762	33.72	SAMN06177169	GCF_002901705
Staphylococcus lutrae	ATCC 700373	Foster et al. 1997	2533115	37.73	SAMN06602281	GCA_002101335
Staphylococcus massiliensis	CCUG 55927	Al Masalma et al. 2010	2321067	36.52	SAMN02472049	GCA_000298075
Staphylococcus microti	DSM 22147	Nováková et al. 2010	2381859	37.96	SAMN03323319	GCA_000934465
Staphylococcus muscae	CCM 4175	Hájek et al. 1992	2048194	37.26	SAMD00244841	GCA_014634965
Staphylococcus nepalensis	CCM 7045	Spergser et al. 2003	2845431	32.93	SAMD00244845	GCA_014635045
Staphylococcus pasteuri	ATCC 51129	Chesneau et al. 1993	2485318	31.58	downloaded from ATCC https://www.lgcstandards-atcc.org/Products/All/51129?geo_country=gb
Staphylococcus petrasii	CCUG 62727	Pantůček et al. 2013 emend. Madhaiyan et al. 2020	2486483	33.33	SAMN05977998	GCF_002902565
Staphylococcus pettenkoferi	CCUG 51270	Trülzsch et al. 2007	2455260	38.91	SAMN05977985	GCF_002902685
Staphylococcus piscifermentans	NCTC 13836	Tanasupawat et al. 1992	2613271	36.7	SAMEA4384060	GCF_900186985
Staphylococcus pragensis	CCM 8529	(Švec et al. 2015) Madhaiyan et al. 2020	2443104	33.03	SAMN11160011	GCA_004785665
Staphylococcus pseudintermedius	LMG 22219	Devriese et al. 2005	2522700	37.64	SAMN05856671	GCA_001792775
Staphylococcus pseudoxylosus	S04009	MacFadyen et al. 2019	3034428	32.8	SAMN10236448	GCA_003697915
Staphylococcus rostri	DSM 21968	Riesen and Perreten 2010	2340780	38.44	SAMN05977995	GCF_002902145
Staphylococcus saccharolyticus	NCTC 11807	(Foubert and Douglas 1948) Kilpper-Bälz and Schleifer 1984	2366437	32.16	SAMEA44527168	GCA_900458815
Staphylococcus saprophyticus	ATCC 15305	(Fairbrother 1940) Shaw et al. 1951 emend. Madhaiyan et al. 2020	2577899	33.19	SAMD00061076	GCA_000010125
Staphylococcus schleiferi	ATCC 43808	Freney et al. 1988	2462656	35.91	SAMN08334924	GCA_011137195
Staphylococcus schweitzeri	FSA084	Tong et al. 2015	2748403	32.24	SAMEA2008002	GCA_000751255
Staphylococcus simiae	CCUG 51256	Pantůček et al. 2005	2597811	32.02	SAMN05978013	GCF_002902085
Staphylococcus simulans	NCTC 11046	Kloos and Schleifer 1975	2735235	35.85	SAMN05977976	GCF_002902285
Staphylococcus succinus	DSM 14617	Lambert et al. 1998	2887686	32.94	SAMN03603322	GCA_001006765
Staphylococcus ureilyticus	DSM 6718	(Kloos and Wolfshohl 1991) Madhaiyan et al. 2020	2669810	32.5	SAMN05977987	GCF_002902235
Staphylococcus warneri	NCTC 11044	Kloos and Schleifer 1975	2400780	32.66	SAMN06177168	GCF_002901765
Staphylococcus xylosus	CCM 2738	Schleifer and Kloos 1975	2734769	32.67	SAMN06127815	GCF_002732165
Macrococcus canis	KM45012	Gobeli Brawand et al. 2017	2533115	37.7	SAMN06829615	GCA_002119805
